# Supplementary material for: AAV-mediated base-editing therapy ameliorates the disease phenotypes in a mouse model of retinitis pigmentosa
Source: Nat Commun. 2023 Aug 15;14:4923. doi: 10.1038/s41467-023-40655-6 (PMC10427680; doi:10.1038/s41467-023-40655-6)
Supplement: Supplementary file 4 — Source Data file [file 41467_2023_40655_MOESM4_ESM.zip]

Archive with 26 entries (25 files):
- Source Data/
- __MACOSX/._Source Data
- Source Data/FigureS3.xlsx
- __MACOSX/Source Data/._FigureS3.xlsx
- Source Data/Figure1.xlsx
- __MACOSX/Source Data/._Figure1.xlsx
- Source Data/.DS_Store
- __MACOSX/Source Data/._.DS_Store
- Source Data/FigureS2.xlsx
- __MACOSX/Source Data/._FigureS2.xlsx
- Source Data/Figure6.xlsx
- __MACOSX/Source Data/._Figure6.xlsx
- Source Data/FigureS5.xlsx
- __MACOSX/Source Data/._FigureS5.xlsx
- Source Data/FigureS4.xlsx
- __MACOSX/Source Data/._FigureS4.xlsx
- Source Data/Figure4.xlsx
- __MACOSX/Source Data/._Figure4.xlsx
- Source Data/Figure5.xlsx
- __MACOSX/Source Data/._Figure5.xlsx
- Source Data/FigureS1.xlsx
- __MACOSX/Source Data/._FigureS1.xlsx
- Source Data/Figure2.xlsx
- __MACOSX/Source Data/._Figure2.xlsx
- Source Data/Figure3.xlsx
- __MACOSX/Source Data/._Figure3.xlsx
