# Supplementary material for: AAV-mediated base-editing therapy ameliorates the disease phenotypes in a mouse model of retinitis pigmentosa
Source: Nat Commun. 2023 Aug 15;14:4923. doi: 10.1038/s41467-023-40655-6 (PMC10427680; doi:10.1038/s41467-023-40655-6)
Supplement: Supplementary file 4 — Source Data file [file 41467_2023_40655_MOESM4_ESM.zip › Source Data/FigureS3.xlsx]

## Sheet: Figure S3b
		WT1	WT2	WT3
Success within one minute (%)	Day1	0.75	0.625	0.5
	Day2	1	0.875	0.5
	Day3	1	1	1
	Day4	1	1	1
		BSS1	BSS2	BSS3
Success within one minute (%)	Day1	0.125	0	0.5
	Day2	0.25	0	0.125
	Day3	0.125	0.125	0
	Day4	0.25	0	0.25
		NT1	NT2	NT3
Success within one minute (%)	Day1	0.25	0	0.375
	Day2	0.125	0	0.375
	Day3	0.25	0	0.25
	Day4	0.25	0.25	0.25
		A7-1	A7-2	A7-3
Success within one minute (%)	Day1	0.625	0.75	0.625
	Day2	0.875	0.875	0.625
	Day3	0.875	0.75	1
	Day4	1	1	1

## Sheet: FigureS 3c
		DAY1										DAY2										DAY3										DAY4
		WT1	WT2	WT3								WT1	WT2	WT3								WT1	WT2	WT3								WT1	WT2	WT3
Escape Latency (s)	Trial1	33	60	58.12						Escape Latency (s)	Trial1	1.4	60	60						Escape Latency (s)	Trial1	6.28	3.48	3.08						Escape Latency (s)	Trial1	3.96	4	1.56
	Trial2	47.08	60	8.04							Trial2	30.6	7.16	60							Trial2	12.96	6.92	10.6							Trial2	4.16	10.24	5.4
	Trial3	60	7.64	17.88							Trial3	12.84	15.52	60							Trial3	5.72	28.36	6.44							Trial3	3.2	6	2.6
	Trial4	14.4	60	60							Trial4	16.92	15.4	60							Trial4	10.12	15.08	2.64							Trial4	3.56	2.56	3.4
	Trial5	6.96	44.68	24.76							Trial5	1.64	17.48	4.48							Trial5	4.56	4.36	1.16
	Trial6	60	11.92	60							Trial6	11.92	6.36	4.48							Trial6	9.28	5.88	18.12
	Trial7	15.16	30	60							Trial7	20.64	18.52	7.16							Trial7	7.72	24.08	5.04
	Trial8	40.16	10.24	60							Trial8	12.92	25.56	8.88							Trial8	4.04	9.92	8.44
		DAY1										DAY2										DAY3										DAY4
		BSS1	BSS2	BSS3								BSS1	BSS2	BSS3								BSS1	BSS2	BSS3								BSS1	BSS2	BSS3
Escape Latency (s)	Trial1	59.72	60	51.04						Escape Latency (s)	Trial1	60	60	60						Escape Latency (s)	Trial1	48.8	60	60						Escape Latency (s)	Trial1	60	60	60
	Trial2	60	60	60							Trial2	60	60	60							Trial2	60	60	60							Trial2	60	60	3.88
	Trial3	60	60	31.8							Trial3	60	60	60							Trial3	60	60	60							Trial3	58.52	60	60
	Trial4	60	60	60							Trial4	15.16	60	60							Trial4	60	60	60							Trial4	60	60	60
	Trial5	60	60	60							Trial5	60	60	60							Trial5	60	60	60
	Trial6	60	60	60							Trial6	60	60	51.64							Trial6	60	51.32	60
	Trial7	60	60	19.6							Trial7	60	60	60							Trial7	60	60	60
	Trial8	60	60	27.4							Trial8	48.04	60	60							Trial8	60	60	60
		DAY1										DAY2										DAY3										DAY4
		NT1	NT2	NT3								NT1	NT2	NT3								NT1	NT2	NT3								NT1	NT2	NT3
Escape Latency (s)	Trial1	7.04	60	60						Escape Latency (s)	Trial1	60	60	3.76						Escape Latency (s)	Trial1	60	60	60						Escape Latency (s)	Trial1	60	49.16	60
	Trial2	54.24	60	42.92							Trial2	60	60	60							Trial2	60	60	21.84							Trial2	60	60	60
	Trial3	60	60	56.12							Trial3	60	60	44.2							Trial3	60	60	60							Trial3	54.36	60	60
	Trial4	60	60	60							Trial4	60	60	60							Trial4	53.52	60	60							Trial4	60	60	30.44
	Trial5	60	60	60							Trial5	8.52	60	60							Trial5	39.48	60	60
	Trial6	60	60	60							Trial6	60	60	8.68							Trial6	60	60	60
	Trial7	60	60	60							Trial7	60	60	60							Trial7	60	60	23.12
	Trial8	60	60	44.6							Trial8	60	60	60							Trial8	60	60	60
		DAY1										DAY2										DAY3										DAY4
		A7-1	A7-2	A7-3								A7-1	A7-2	A7-3								A7-1	A7-2	A7-3								A7-1	A7-2	A7-3
Escape Latency (s)	Trial1	17.04	49.84	16.52						Escape Latency (s)	Trial1	1.8	2.72	18.24						Escape Latency (s)	Trial1	14.32	5.08	33.4						Escape Latency (s)	Trial1	3.36	12.48	17.24
	Trial2	7.16	17.16	33.72							Trial2	37.6	53.6	48.68							Trial2	42.88	2.8	30.56							Trial2	43.12	46.4	14.48
	Trial3	60	60	60							Trial3	48.36	24.88	15.44							Trial3	29.4	60	28.6							Trial3	31.96	44.32	7.2
	Trial4	34.72	14.12	60							Trial4	60	23.76	19.32							Trial4	60	60	30.36							Trial4	37.44	55.36	17.92
	Trial5	50.8	33.72	36.16							Trial5	8.36	36.28	60							Trial5	7.08	20.24	40.92
	Trial6	59.73	41.64	60							Trial6	49.76	19.12	60							Trial6	18.4	3.72	27.84
	Trial7	60	32.44	19.64							Trial7	25.16	7.12	52.48							Trial7	57.12	29.84	3.88
	Trial8	60	60	9.12							Trial8	29.2	60	60							Trial8	39.56	30.32	9.64

## Sheet: Figure S3d
		DAY1										DAY2										DAY3										DAY4
		WT1	WT2	WT3								WT1	WT2	WT3								WT1	WT2	WT3								WT1	WT2	WT3
Total Path (cm)	Trial1	888.372	1301.01	1221.2						Total Path (cm)	Trial1	28.9691	1274.85	1263.72						Total Path (cm)	Trial1	138.601	59.2744	67.2756						Total Path (cm)	Trial1	88.9026	51.3093	35.6451
	Trial2	1058.59	796.225	99.9377							Trial2	632.888	84.6759	1116.87							Trial2	278.019	157.595	194.471							Trial2	76.8061	117.813	109.441
	Trial3	1055.45	95.947	363.986							Trial3	269.966	203.514	722.599							Trial3	130.865	555.8	123.795							Trial3	79.9706	88.4995	72.9051
	Trial4	226.24	607.047	964.856							Trial4	317.538	180.093	798.253							Trial4	239.617	269.977	53.0715							Trial4	67.4188	46.2439	74.6873
	Trial5	112.765	562.284	357.25							Trial5	29.4939	40.3801	42.6889							Trial5	86.1394	35.1015	27.5747
	Trial6	949.893	145.443	1322.61							Trial6	169.351	74.9663	73.383							Trial6	155.863	66.174	365.519
	Trial7	252.924	479.8	874.458							Trial7	255.182	282.366	125.7							Trial7	151.569	341.269	102.802
	Trial8	599.259	144.29	566.869							Trial8	221.546	437.897	152.373							Trial8	74.3434	105.368	181.7
		DAY1										DAY2										DAY3										DAY4
		BSS1	BSS2	BSS3								BSS1	BSS2	BSS3								BSS1	BSS2	BSS3								BSS1	BSS2	BSS3
Total Path (cm)	Trial1	972.51	911.012	648.591						Total Path (cm)	Trial1	845.644	968.203	962.593						Total Path (cm)	Trial1	659.663	834.831	1215.56						Total Path (cm)	Trial1	1000.92	598.937	840.024
	Trial2	862.818	740.785	902.235							Trial2	720.103	950.957	827.022							Trial2	845.859	1052.98	766.737							Trial2	1004.05	620.287	65.5555
	Trial3	796.76	703.025	434.179							Trial3	579.738	725.486	724.884							Trial3	673.079	709.62	884.413							Trial3	889.43	913.446	821.236
	Trial4	609.235	490.208	674.683							Trial4	75.3445	575.3	554.61							Trial4	555.176	341.691	887.029							Trial4	658.88	905.143	885.815
	Trial5	745.124	1023.01	830.603							Trial5	840.984	678.831	462.319							Trial5	702.237	502.242	613.709
	Trial6	821.726	895.236	739.432							Trial6	776.907	984.38	425.613							Trial6	676.203	542.045	657.824
	Trial7	578.654	810.906	211.127							Trial7	847.995	749.925	592.231							Trial7	437.867	986.861	573.596
	Trial8	354.271	563.224	391.677							Trial8	647.648	488.352	641.712							Trial8	446.423	759.824	790.253
		DAY1										DAY2										DAY3										DAY4
		NT1	NT2	NT3								NT1	NT2	NT3								NT1	NT2	NT3								NT1	NT2	NT3
Total Path (cm)	Trial1	117.597	998.233	1040.51						Total Path (cm)	Trial1	1072.91	696.534	49.7387						Total Path (cm)	Trial1	775.016	1111.29	995.925						Total Path (cm)	Trial1	1111.84	511.718	806.725
	Trial2	1096.66	582.329	464.496							Trial2	943.009	354.359	1202.68							Trial2	850.184	440.007	356.183							Trial2	940.067	1244.13	898.334
	Trial3	1069.42	981.825	656.713							Trial3	1008.97	381.146	458.305							Trial3	744.59	199.462	888.018							Trial3	741.163	1323.26	898.334
	Trial4	813.536	542.159	710.76							Trial4	775.106	412.207	692.149							Trial4	553.394	319.319	857.452							Trial4	741.005	1014.34	438.663
	Trial5	1028.6	662.592	986.772							Trial5	105.209	782.489	921.812							Trial5	651.524	851.336	1091.62
	Trial6	721.044	688.59	727.484							Trial6	1082.13	607.861	110.088							Trial6	782.518	422.295	775.347
	Trial7	619.469	760.371	773.354							Trial7	1045.3	358.461	802.003							Trial7	650.071	601.128	308.023
	Trial8	701.148	487.144	439.188							Trial8	896.921	294.796	805.77							Trial8	671.011	645.502	752.456
		DAY1										DAY2										DAY3										DAY4
		A7-1	A7-2	A7-3								A7-1	A7-2	A7-3								A7-1	A7-2	A7-3								A7-1	A7-2	A7-3
Total Path (cm)	Trial1	337.329	812.522	232.223						Total Path (cm)	Trial1	38.4462	36.8461	278.278						Total Path (cm)	Trial1	99.9845	43.2182	662.792						Total Path (cm)	Trial1	53.0212	217.563	342.714
	Trial2	113.729	278.4	583.555							Trial2	779.954	1049.09	1000.77							Trial2	861.619	48.8297	517.537							Trial2	649.262	928.257	292.856
	Trial3	1060.53	984.351	864.121							Trial3	807.501	391.67	196.156							Trial3	491.206	836.825	428.681							Trial3	515.3	741.612	154.76
	Trial4	638.771	190.031	590.969							Trial4	953.951	358.858	339.609							Trial4	1066.98	908.607	403.286							Trial4	622.481	666.947	285.685
	Trial5	931.989	518.645	607.683							Trial5	124.383	606.704	1011.95							Trial5	70.9545	261.736	811.835
	Trial6	1043.11	794.689	1089.23							Trial6	992.235	360.352	949.784							Trial6	392.13	494.06	501.215
	Trial7	1018.55	492.414	306.142							Trial7	383.084	129.714	811.445							Trial7	1156.06	354.037	91.9689
	Trial8	1026.05	630.436	137.789							Trial8	521.474	705.249	851.744							Trial8	688.673	412.672	144.775
