# Supplementary material for: AAV-mediated base-editing therapy ameliorates the disease phenotypes in a mouse model of retinitis pigmentosa
Source: Nat Commun. 2023 Aug 15;14:4923. doi: 10.1038/s41467-023-40655-6 (PMC10427680; doi:10.1038/s41467-023-40655-6)
Supplement: Supplementary file 4 — Source Data file [file 41467_2023_40655_MOESM4_ESM.zip › Source Data/Figure1.xlsx]

## Sheet: Figure1c
	Target Only			Target with Bystander			Bystander Only			Indels			Unedited
SAMPLE	1	2	3	1	2	3	1	2	3	1	2	3	1	2	3
sgRNA1	12.22	11.38	14.06	28.78	33.32	31.94	1.06	1.08	1.13	0.48	0.46	0.52	57.46	53.76	52.36
sgRNA2	2.43	3.03	2.96	54.37	51.87	53.54	0.5	0.42	0.51	1.5	1.26	1.33	41.2	43.42	41.66
sgRNA3	16.32	17.87	14.49	16.68	17.93	14.31	0.66	0.55	0.68	0.21	0.21	0.24	66.13	63.44	70.28
sgRNA4	34.76	37.15	37.26	24.34	21.75	23.84	0.45	0.51	0.52	0.56	0.49	0.61	39.89	40.1	37.78
sgRNA5	39.21	40.68	39.91	17.49	14.32	15.29	0.45	0.48	0.47	0.99	0.91	0.96	41.86	43.61	43.37
sgRNA6	5.77	6.48	6.19	29.33	35.72	33.11	0.78	0.66	0.82	0.35	0.33	0.41	63.77	56.81	59.48
sgRNA7	41.68	38.11	42.34	2.92	2.99	2.96	1.24	0.66	0.73	0.96	0.35	0.34	53.2	57.9	53.63
