# Supplementary material for: AAV-mediated base-editing therapy ameliorates the disease phenotypes in a mouse model of retinitis pigmentosa
Source: Nat Commun. 2023 Aug 15;14:4923. doi: 10.1038/s41467-023-40655-6 (PMC10427680; doi:10.1038/s41467-023-40655-6)
Supplement: Supplementary file 4 — Source Data file [file 41467_2023_40655_MOESM4_ESM.zip › Source Data/FigureS2.xlsx]

## Sheet: Figure S2c
	Stimulus Intensity (log cd s m2)	WT1	WT2	WT3	WT4	WT5	WT6
Scotopic a-wave Amplitude (μV)	-2	10.1	16.5	15.7	19.2	41	51.1
	-1.5	33.6	26.7	58.3	6.73	19.9	17.5
	-1	78.8	68.6	29.9	62.3	65	98.4
	-0.5	114	95.5	103	118	127	170
	0	147	89.7	158	165	212	220
	0.5	170	114	196	200	265	250
	1	194	135	197	217	303	312
	Stimulus Intensity (log cd s m2)	BSS1	BSS2	BSS3	BSS4	BSS5	BSS6
Scotopic a-wave Amplitude (μV)	-2	0	0	0	0	0	0
	-1.5	0	0	0	0	0	0
	-1	0	0	0	0	0	0
	-0.5	0	0	0	0	0	0
	0	0	0	0	0	0	0
	0.5	0	0	0	0	0	0
	1	0	0	0	0	0	0
	Stimulus Intensity (log cd s m2)	NT1	NT2	NT3	NT4	NT5	NT6
Scotopic a-wave Amplitude (μV)	-2	0	0	0	0	0	0
	-1.5	0	0	0	0	0	0
	-1	0	0	0	0	0	0
	-0.5	0	0	0	0	0	0
	0	0	0	0	0	0	0
	0.5	0	0	0	0	0	0
	1	0	0	0	0	0	0
	Stimulus Intensity (log cd s m2)	A7-1	A7-2	A7-3	A7-4	A7-5	A7-6	A7-7	A7-8	A7-9	A7-10
Scotopic a-wave Amplitude (μV)	-2	20	17.2	0	14	6.85	1.34	7.06	0	30.9	6.29
	-1.5	22.6	15.2	0	31	7.84	11.2	22.2	0	0	11.6
	-1	9.81	47.3	0	4.47	27.3	10.4	31.7	4.35	10.1	2.11
	-0.5	6.13	50.3	0	12.9	18.5	42.5	18.2	4.32	6.5	10.2
	0	5.87	24.1	39	22.2	11.1	10.7	13.3	9.65	36.1	23.1
	0.5	22.9	37.3	38.5	51.8	16.6	28.8	40	1.63	5.96	38
	1	10.4	16.7	39.9	25.4	11.3	3.61	16.4	54.8	47.3	40.7

## Sheet: Figure S2d
	Stimulus Intensity (log cd s m2)	WT1	WT2	WT3	WT4	WT5	WT6
Scotopic b-wave Amplitude (μV)	-2	125	97.9	211	76.6	219	130
	-1.5	203	133	280	123	319	180
	-1	241	176	308	175	358	240
	-0.5	316	257	370	254	421	329
	0	317	220	379	305	465	404
	0.5	339	232	369	317	496	435
	1	346	239	350	392	497	494
	Stimulus Intensity (log cd s m2)	BSS1	BSS2	BSS3	BSS4	BSS5	BSS6
Scotopic b-wave Amplitude (μV)	-2	0	0	0	0	0	0
	-1.5	0	0	0	0	0	0
	-1	0	0	0	0	0	0
	-0.5	0	0	0	0	0	0
	0	0	0	0	0	0	0
	0.5	0	0	0	0	0	0
	1	0	0	0	0	0	0
	Stimulus Intensity (log cd s m2)	NT1	NT2	NT3	NT4	NT5	NT6
Scotopic b-wave Amplitude (μV)	-2	0	0	0	0	0	0
	-1.5	0	0	0	0	0	0
	-1	0	0	0	0	0	0
	-0.5	0	0	0	0	0	0
	0	0	0	0	0	0	0
	0.5	0	0	0	0	0	0
	1	0	0	0	0	0	0
	Stimulus Intensity (log cd s m2)	A7-1	A7-2	A7-3	A7-4	A7-5	A7-6	A7-7	A7-8	A7-9	A7-10
Scotopic b-wave Amplitude (μV)	-2	3.04	39.4	66.7	45.1	19.7	27.6	13.8	85.2	32.6	11.2
	-1.5	21.7	34.8	59.4	89.4	33.2	21.9	21.6	63.5	18.4	24.3
	-1	10.3	57.4	71.7	116	75.9	2.2	16	34.1	28.2	61.1
	-0.5	52.4	102	94	89.3	33.4	72.3	34.6	49.8	16.6	29.2
	0	71.4	114	104	122	54	97.5	58.8	66.6	50.9	43.6
	0.5	93.9	106	90.7	123	50.4	87.5	62.4	93.6	53.4	91.5
	1	75.1	113	87.8	85.6	42.3	132	103	109	62.3	78.8
