# Supplementary material for: AAV-mediated base-editing therapy ameliorates the disease phenotypes in a mouse model of retinitis pigmentosa
Source: Nat Commun. 2023 Aug 15;14:4923. doi: 10.1038/s41467-023-40655-6 (PMC10427680; doi:10.1038/s41467-023-40655-6)
Supplement: Supplementary file 4 — Source Data file [file 41467_2023_40655_MOESM4_ESM.zip › Source Data/Figure6.xlsx]

## Sheet: Figure 6b
		WT1	WT2	WT3	WT4	WT5
Success within one minute (%)	Day1	0.375	0.5	0.75	0.875	0.375
	Day2	0.625	1	1	1	1
	Day3	1	1	1	1	1
	Day4	1	1	1	1	1
		BSS1	BSS2	BSS3	BSS4	BSS5
Success within one minute (%)	Day1	0.25	0.25	0	0	0.125
	Day2	0.125	0	0.25	0.125	0.25
	Day3	0.125	0	0.25	0	0.125
	Day4	0.25	0	0	0	0.25
		NT1	NT2	NT3	NT4	NT5
Success within one minute (%)	Day1	0.125	0.125	0.25	0	0
	Day2	0.125	0	0.25	0	0.125
	Day3	0	0	0	0.125	0.25
	Day4	0.25	0	0.25	0	0
		A7-1	A7-2	A7-3	A7-4	A7-5	A7-6	A7-7
Success within one minute (%)	Day1	0.75	0.375	0.375	0.125	0.375	0.375	0.75
	Day2	0.375	0.5	0.5	0.75	0.75	0.625	0.75
	Day3	1	0.75	1	0.75	0.625	1	0.875
	Day4	1	1	1	1	1	1	1

## Sheet: Figure 6c
		DAY1										DAY2										DAY3										DAY4
		WT1	WT2	WT3	WT4	WT5						WT1	WT2	WT3	WT4	WT5						WT1	WT2	WT3	WT4	WT5						WT1	WT2	WT3	WT4	WT5
Escape Latency (s)	Trial1	60	24.6	60	56.64	60				Escape Latency (s)	Trial1	60	2.64	17.12	48.04	13.32				Escape Latency (s)	Trial1	5.76	2.68	3.48	11.08	3.68				Escape Latency (s)	Trial1	7.2	5.24	2.56	4.12	8.28
	Trial2	60	2.84	46.84	4.92	60					Trial2	60	3.76	17.88	11.24	47					Trial2	20.32	9.12	10.08	6.12	10.04					Trial2	2.36	1.52	3.8	4.28	4.16
	Trial3	60	60	60	32.44	60					Trial3	8.16	21.72	15.56	42.16	3.16					Trial3	6.8	7.68	4.88	8.64	7.84					Trial3	5.16	5.08	2.92	5.72	4.2
	Trial4	22.76	60	52.68	15.84	21.44					Trial4	60	15.6	16.44	15.84	7.24					Trial4	12.52	10.52	5.12	4.56	3.24					Trial4	5.04	5.88	10.36	2.6	3.32
	Trial5	60	60	2.76	13.4	60					Trial5	9.64	12.32	25.16	18.64	9.04					Trial5	7	4	2.08	4.64	2.4
	Trial6	60	10.72	16.44	16	18.12					Trial6	14.48	22.88	7	31.28	13.84					Trial6	12.84	6.16	2.52	4.4	7.88
	Trial7	8.76	60	9.88	14.68	26.96					Trial7	10.8	19.52	6.36	7.08	9.76					Trial7	9.8	12.24	4.36	4.6	12.04
	Trial8	50.32	12	25.04	60	60					Trial8	11.8	26.68	24.08	8.24	5.36					Trial8	5.8	5.28	5.04	4.72	9.24
		DAY1										DAY2										DAY3										DAY4
		BSS1	BSS2	BSS3	BSS4	BSS5						BSS1	BSS2	BSS3	BSS4	BSS5						BSS1	BSS2	BSS3	BSS4	BSS5						BSS1	BSS2	BSS3	BSS4	BSS5
Escape Latency (s)	Trial1	27.32	13.92	60	60	60				Escape Latency (s)	Trial1	31.96	60	55.96	59.72	39.72				Escape Latency (s)	Trial1	60	60	60	60	60				Escape Latency (s)	Trial1	60	60	60	60	59.44
	Trial2	60	60	60	60	60					Trial2	60	60	60	60	60					Trial2	60	60	60	60	60					Trial2	50.32	60	60	60	60
	Trial3	60	60	60	60	60					Trial3	60	60	60	60	60					Trial3	60	60	58.6	60	60					Trial3	60	60	60	60	60
	Trial4	60	60	60	60	59.2					Trial4	60	60	59.2	60	59.2					Trial4	60	60	60	60	60					Trial4	60	60	60	60	60
	Trial5	60	28.96	60	60	60					Trial5	60	60	60	60	60					Trial5	60	60	13.68	60	60
	Trial6	33.2	60	60	60	60					Trial6	60	60	60	60	60					Trial6	49.72	60	60	60	60
	Trial7	60	60	60	60	60					Trial7	60	60	60	60	60					Trial7	60	60	60	60	60
	Trial8	60	60	60	60	60					Trial8	60	60	60	60	60					Trial8	60	60	60	60	44.68
		DAY1										DAY2										DAY3										DAY4
		NT1	NT2	NT3	NT4	NT5						NT1	NT2	NT3	NT4	NT5						NT1	NT2	NT3	NT4	NT5						NT1	NT2	NT3	NT4	NT5
Escape Latency (s)	Trial1	60	60	1.76	60	60				Escape Latency (s)	Trial1	51.4	60	60	60	60				Escape Latency (s)	Trial1	60	60	60	60	52.72				Escape Latency (s)	Trial1	60	60	60	60	60
	Trial2	60	60	60	60	60					Trial2	60	60	23.8	60	60					Trial2	60	60	60	60	60					Trial2	60	60	60	60	60
	Trial3	60	60	60	60	60					Trial3	60	60	60	60	60					Trial3	60	60	60	60	60					Trial3	60	60	30.72	60	60
	Trial4	60	60	60	60	60					Trial4	60	60	60	60	60					Trial4	60	60	60	16.36	60					Trial4	49.4	60	60	60	60
	Trial5	60	60	60	60	60					Trial5	60	60	50.36	60	60					Trial5	60	60	60	60	11.8
	Trial6	60	56.04	60	60	60					Trial6	60	60	60	60	8.44					Trial6	60	60	60	60	60
	Trial7	60	60	60	60	60					Trial7	60	60	60	60	60					Trial7	60	60	60	60	60
	Trial8	50.84	60	49.84	60	60					Trial8	60	60	60	60	60					Trial8	60	60	60	60	60
		DAY1										DAY2										DAY3										DAY4
		A7-1	A7-2	A7-3	A7-4	A7-5	A7-6	A7-7				A7-1	A7-2	A7-3	A7-4	A7-5	A7-6	A7-7				A7-1	A7-2	A7-3	A7-4	A7-5	A7-6	A7-7				A7-1	A7-2	A7-3	A7-4	A7-5	A7-6	A7-7
Escape Latency (s)	Trial1	4.16	43.12	60	17.96	57.24	29.48	34.68		Escape Latency (s)	Trial1	14.4	3.68	60	47.32	60	60	30.16		Escape Latency (s)	Trial1	1.04	8.04	15.72	1.6	19.72	5.96	2.96		Escape Latency (s)	Trial1	9.96	7.08	28.8	10.6	8.96	7.2	36.76
	Trial2	12.4	40.24	36.28	60	60	57	57			Trial2	60	30.48	60	51.52	9.52	32.24	43.56			Trial2	11.28	10	27.72	60	60	4.96	25.64			Trial2	28.92	37.16	10.36	6.24	9.28	19.36	7.6
	Trial3	60	60	60	60	60	60	60			Trial3	3.6	60	32.56	30.92	13.88	11.84	60			Trial3	58.28	52.44	31.08	48.16	60	54.56	5.96			Trial3	42	34.92	24.16	38.8	11.72	35.76	23.12
	Trial4	60	60	60	60	60	60	14.48			Trial4	60	60	25.72	11.4	60	45.92	60			Trial4	17.56	3.84	25.88	60	21.92	17.68	29.84			Trial4	39.32	17.6	4.6	6	9.16	11.44	4
	Trial5	4.36	60	46.96	60	60	60	26.32			Trial5	11.24	15.32	60	10.96	37.04	60	31.24			Trial5	3.28	29.68	30.16	11.36	1.16	16.28	34.32
	Trial6	9.64	60	24.6	60	60	9.48	8.8			Trial6	60	7.16	39.56	60	18.84	16.92	38			Trial6	30.12	5.44	32	5.96	15.52	37.72	19
	Trial7	34.48	14.24	60	60	37.6	60	60			Trial7	60	60	60	42.32	18.28	20.96	11.44			Trial7	38.76	60	19.56	22.36	60	57.68	36.44
	Trial8	42.24	60	60	60	9.56	60	22.52			Trial8	60	60	13.76	60	45.56	60	17.64			Trial8	3.36	60	15.8	52.92	9.84	6.4	60

## Sheet: Figure 6d
		DAY1										DAY2										DAY3										DAY4
		WT1	WT2	WT3	WT4	WT5						WT1	WT2	WT3	WT4	WT5						WT1	WT2	WT3	WT4	WT5						WT1	WT2	WT3	WT4	WT5
Total Path (cm)	Trial1	777.301	294.756	433.117	770.982	674.159				Total Path (cm)	Trial1	665.098	40.1647	321.578	626.963	121.196				Total Path (cm)	Trial1	83.6771	48.7491	40.5796	56.5633	43.7849				Total Path (cm)	Trial1	106.09	91.7814	36.4664	73.2807	160.292
	Trial2	534.125	53.9368	521.941	50.1333	963.087					Trial2	721.239	73.0888	286.7	136.903	778.59					Trial2	315.683	145.382	139.935	111.075	183.142					Trial2	30.486	22.156	68.5856	82.198	77.1975
	Trial3	551.606	919.174	471.957	446.225	1036.32					Trial3	143.025	398.006	258.195	662.729	63.3093					Trial3	105.594	143.553	84.6938	113.773	127.565					Trial3	81.0271	100.885	60.5049	105.001	89.4199
	Trial4	206.611	766.249	588.241	138.929	199.46					Trial4	958.069	274.217	71.9341	240.934	128.428					Trial4	201.745	161.81	78.5946	71.9164	62.5197					Trial4	69.3933	87.6292	168.302	45.4666	69.6881
	Trial5	723.754	706.112	30.0579	131.284	655.903					Trial5	59.8891	179.842	261.729	93.5691	113.005					Trial5	67.6725	69.4398	27.7689	51.5288	45.5467
	Trial6	769.347	134.435	96.2885	248.982	194.101					Trial6	216.867	405.077	90.7829	528.729	176.81					Trial6	175.141	105.708	49.8711	65.3453	129.569
	Trial7	80.9307	826.955	127.581	241.943	258.674					Trial7	127.022	303.244	76.1294	87.154	121.985					Trial7	188.407	220.27	72.8757	88.7099	231.419
	Trial8	598.11	179.042	381.343	794.83	809.891					Trial8	135.98	152.286	285.167	114.523	61.4245					Trial8	76.8586	94.5868	73.6208	77.6091	156.656
		DAY1										DAY2										DAY3										DAY4
		BSS1	BSS2	BSS3	BSS4	BSS5						BSS1	BSS2	BSS3	BSS4	BSS5						BSS1	BSS2	BSS3	BSS4	BSS5						BSS1	BSS2	BSS3	BSS4	BSS5
Total Path (cm)	Trial1	375.445	163.948	713.714	691.671	952.337				Total Path (cm)	Trial1	603.194	1003.43	1031.84	1004.13	646.831				Total Path (cm)	Trial1	1108.59	856.72	1070.84	545.65	880.845				Total Path (cm)	Trial1	856.527	872.345	844.302	1051.3	919.48
	Trial2	842.509	797.895	843.491	1015.96	877.276					Trial2	1169.65	624.81	588.38	881.409	693.041					Trial2	871.377	629.285	1193.26	546.519	692.525					Trial2	851.196	523.893	531.38	751.559	837.619
	Trial3	570.152	661.541	477.182	597.183	678.53					Trial3	550.417	604.665	994.889	606.503	464.627					Trial3	824.066	277.766	836.217	304.976	784.393					Trial3	850.759	1001.19	889.838	301.032	686.477
	Trial4	615.317	898.787	856.201	495.602	568.935					Trial4	704.441	384.352	868.02	583.364	341.434					Trial4	946.128	551.849	416.811	707.554	485.853					Trial4	930.394	863.062	945.696	298.305	806.014
	Trial5	921.785	517.073	957.623	776.678	616.657					Trial5	875.09	474.697	606.001	920.76	1139.64					Trial5	846.75	601.225	240.888	602.663	349.198
	Trial6	475.736	1200.98	1082.11	621.859	928.626					Trial6	707.448	253.567	880.886	802.983	743.445					Trial6	722.502	176.444	1026.74	690.571	813.332
	Trial7	784.363	866.686	472.479	836.368	708.714					Trial7	678.041	208.794	832.173	371.459	387.727					Trial7	591.721	539.372	1045.73	839.431	416.023
	Trial8	830.46	687.782	558.627	740.527	607.797					Trial8	563.96	709.216	672.978	263.952	452.301					Trial8	598.711	223.255	1030.12	448.423	668.302
		DAY1										DAY2										DAY3										DAY4
		NT1	NT2	NT3	NT4	NT5						NT1	NT2	NT3	NT4	NT5						NT1	NT2	NT3	NT4	NT5						NT1	NT2	NT3	NT4	NT5
Total Path (cm)	Trial1	837.252	806.689	20.55	952.337	1056.74				Total Path (cm)	Trial1	614.492	856.932	1000.43	1100.68	932.692				Total Path (cm)	Trial1	537.031	964.664	1026.03	770.898	822.799				Total Path (cm)	Trial1	656.854	735.955	1031.81	1040.91	742.036
	Trial2	799.501	578.36	483.941	877.276	816.53					Trial2	1215.67	604.919	467.799	919.069	567.696					Trial2	715.793	596.159	870.855	745.078	783.536					Trial2	800.778	709.931	914.483	841.852	799.171
	Trial3	578.737	793.939	691.341	678.53	439.412					Trial3	790.721	302.177	803.777	585.115	501.297					Trial3	622.022	874.875	810.7	620.51	686.605					Trial3	962.787	674.758	396.166	677.625	789.368
	Trial4	999.915	835.141	527.727	568.935	912.506					Trial4	492.704	244.752	575.789	1074.64	498.789					Trial4	409.804	814.831	797.368	251.659	984.186					Trial4	723.351	726.562	688.469	689.179	603.197
	Trial5	689.711	600.807	610.714	616.657	1148.25					Trial5	771.632	800.387	913.912	769.979	895.304					Trial5	839.82	449.153	920.445	486.485	154.196
	Trial6	805.342	751.887	623.584	928.626	765.864					Trial6	359.195	288.953	1056.14	369.579	104.964					Trial6	802.787	389.77	825.115	599.438	824.741
	Trial7	565.818	467.948	491.212	708.714	646.936					Trial7	745.403	436.087	752.861	648.706	747.705					Trial7	1083.94	538.204	588.202	743.968	581.47
	Trial8	401.073	430.131	425.032	607.797	462.56					Trial8	597.476	368.2	588.881	568.74	764.983					Trial8	677.173	520.411	580.907	698.767	753.284
		DAY1										DAY2										DAY3										DAY4
		A7-1	A7-2	A7-3	A7-4	A7-5	A7-6	A7-7				A7-1	A7-2	A7-3	A7-4	A7-5	A7-6	A7-7				A7-1	A7-2	A7-3	A7-4	A7-5	A7-6	A7-7				A7-1	A7-2	A7-3	A7-4	A7-5	A7-6	A7-7
Total Path (cm)	Trial1	86.8185	601.438	797.123	184.664	821.32	338.83	354.68		Total Path (cm)	Trial1	163.079	67.6613	972.708	682.842	974.585	856.272	478.405		Total Path (cm)	Trial1	16.6412	93.6002	180.37	22.558	269.198	80.21	52.5315		Total Path (cm)	Trial1	143.453	104.437	455.218	109.373	111.971	110.879	582.887
	Trial2	223.226	686.895	482.552	717.433	717.644	882.943	612.709			Trial2	956.916	556.866	762.724	635.631	150.129	412.086	708.908			Trial2	174.21	147.515	504.855	712.806	835.158	72.8159	495.865			Trial2	415.091	486.525	194.384	82.6617	114.126	314.307	87.0473
	Trial3	719.408	904.946	651.54	4.64577	804.507	712.933	545.927			Trial3	59.8837	826.367	334.176	408.07	217.107	157.252	855.168			Trial3	552.504	800.507	526.658	577.843	779.472	737.521	123.449			Trial3	595.06	383.64	414.086	462.712	196.145	410.358	359.528
	Trial4	635.796	982.172	479.729	728.669	741.74	641.962	137.813			Trial4	652.055	738.424	334.623	70.1519	958.865	714.425	740.732			Trial4	179.752	57.4819	331.403	617.393	325.035	122.154	523.036			Trial4	468.351	320.054	55.0083	144.749	154.705	177.416	55.0707
	Trial5	53.7059	904.844	555.174	750.328	901.525	803.58	276.523			Trial5	157.917	254.625	937.523	158.614	594.051	906.105	365.683			Trial5	38.8013	313.814	447.748	53.6107	19.5383	152.595	396.834
	Trial6	114.396	719.714	327.933	655.681	851.949	90.1464	129.433			Trial6	994.958	100.609	560.703	987.891	335.309	217.541	472.151			Trial6	405.293	57.3826	563.697	81.8038	183.752	438.562	303.725
	Trial7	452.749	114.329	752.387	537.945	542.743	688.623	768.527			Trial7	822.794	586.466	786.9	585.366	190.901	288.807	138.007			Trial7	546.019	521.029	262.734	318.075	543.818	767.351	533.777
	Trial8	459.179	745.742	602.375	420.533	117.582	507.328	273.901			Trial8	697.947	2.73703	228.147	817.927	828.15	623.773	230.704			Trial8	47.3685	802.785	149.598	852.161	140.771	67.009	698.128
