# Supplementary material for: AAV-mediated base-editing therapy ameliorates the disease phenotypes in a mouse model of retinitis pigmentosa
Source: Nat Commun. 2023 Aug 15;14:4923. doi: 10.1038/s41467-023-40655-6 (PMC10427680; doi:10.1038/s41467-023-40655-6)
Supplement: Supplementary file 4 — Source Data file [file 41467_2023_40655_MOESM4_ESM.zip › Source Data/FigureS5.xlsx]

## Sheet: Sheet1
	WT
Postnal weeks	1	2	3	4
2	12	14	13	13
3	11	12	12	11
4	10	11	10	11
	rd10 12/12h cyclic light
Postnal weeks	1	2	3	4
2	12	14	13	13
3	3	3	4	2
4	2	2	3	1
	rd10, 24h dark rearing
Postnal weeks	1	2	3	4
2	12	14	13	13
3	12	11	10	11
4	10	9	10	9
