# Supplementary material for: AAV-mediated base-editing therapy ameliorates the disease phenotypes in a mouse model of retinitis pigmentosa
Source: Nat Commun. 2023 Aug 15;14:4923. doi: 10.1038/s41467-023-40655-6 (PMC10427680; doi:10.1038/s41467-023-40655-6)
Supplement: Supplementary file 4 — Source Data file [file 41467_2023_40655_MOESM4_ESM.zip › Source Data/FigureS4.xlsx]

## Sheet: FigureS4
	Stimulus Intensity (log cd s m2)	A7-5W-1	A7-5W-2	A7-5W-3	A7-5W-4	A7-5W-5	A7-5W-6	A7-5W-7	A7-5W-8	A7-5W-9	A7-5W-10	A7-5W-11	A7-5W-12
Scotopic b-wave Amplitude (μV)	-2	9.91	9.52	76.2	63.3	48.4	71.6	104	95.1	54.3	86	229	87.7
	-1.5	97.5	74.1	135	133	166	48.1	145	154	73.2	168	147	105
	-1	169	93.1	193	195	156	67.7	138	145	173	212	185	206
	-0.5	190	154	178	201	222	134	208	180	221	257	258	270
	0	232	210	265	198	268	159	210	198	224	240	222	291
	0.5	222	242	294	206	289	175	234	225	188	220	205	293
	1	224	220	292	226	292	177	288	213	182	207	242	331
	Stimulus Intensity (log cd s m2)	A7-3M-1	A7-3M-2	A7-3M-3	A7-3M-4	A7-3M-5	A7-3M-6	A7-3M-7	A7-3M-8	A7-3M-9	A7-3M-10
Scotopic b-wave Amplitude (μV)	-2	3.04	39.4	66.7	45.1	19.7	27.6	13.8	85.2	32.6	11.2
	-1.5	21.7	34.8	59.4	89.4	33.2	21.9	21.6	63.5	18.4	24.3
	-1	10.3	57.4	71.7	116	75.9	2.2	16	34.1	28.2	61.1
	-0.5	52.4	102	94	89.3	33.4	72.3	34.6	49.8	16.6	29.2
	0	71.4	114	104	122	54	97.5	58.8	66.6	50.9	43.6
	0.5	93.9	106	90.7	123	50.4	87.5	62.4	93.6	53.4	91.5
	1	75.1	113	87.8	85.6	42.3	132	103	109	62.3	78.8
