# Supplementary material for: AAV-mediated base-editing therapy ameliorates the disease phenotypes in a mouse model of retinitis pigmentosa
Source: Nat Commun. 2023 Aug 15;14:4923. doi: 10.1038/s41467-023-40655-6 (PMC10427680; doi:10.1038/s41467-023-40655-6)
Supplement: Supplementary file 4 — Source Data file [file 41467_2023_40655_MOESM4_ESM.zip › Source Data/Figure4.xlsx]

## Sheet: Figure 4b
		Distance from ONH (mm)	WT1	WT2	WT3	WT4	WT5	BSS1	BSS2	BSS3	BSS4	NT1	NT2	NT3	NT4	A71	A72	A73	A74
Outer Nuclear Layer (ONL) Thickness (μm)	Nasal	2	44.164	42.027	44.412	47.398	42.365	10	11.45	9.21	9.76	6.7	11.86	10.37	3.45	5.217	7.3	7.97	9.6
		1.5	58.977	50.152	51.316	50.202	48.096	10.38	7.8	7.75	10.1	6.3	8.02	9.2	5.99	9.08	3.24	4.98	9.52
		1	57.772	49.549	58.182	49.229	51.216	8.64	6.6	3.2	5.8	5.48	5.7	6.4	5.19	7.56	3.49	3.37	8.86
		0.5	55.651	60.234	64.315	60.408	61.056	6.5	4	5.7	4.93	6.32	4.96	7.8	5.2	7.1	3.027	4.18	4.95
	Optic Nerve Head (ONH)	0	0	0	0	0	0	0	0	0	0	0	0	0	0	0	0	0	0
	Temporal	0.5	53.472	56.463	63.477	61.575	55.107	8.85	5.72	3.7	4.4	3.2	4.8	6.67	4.23	25.65	22.1	27.1	37.84
		1	46.564	55.347	56.443	68.612	54.99	8.1	3.6	5.32	8.3	2.9	5.72	8.4	4.64	39.82	37.6	33.3	39.77
		1.5	45.66	47.105	58.597	49.297	53.386	8.24	4.1	5.1	8.1	6.8	9.3	11.7	7.6	41.721	27.89	28.1	37.2
		2	48.409	49.178	50.181	58.932	43.892	10	3.7	6.53	5.2	7.2	8.6	8.5	9.2	21.17	12.48	22.69	25.72

## Sheet: Figure 4d
	WT1	WT2	WT3	WT4
OS length (μm)	14.7	15	12.4	16
	BSS1	BSS2	BSS3	BSS4
OS length (μm)	0	0	0	0
	NT1	NT2	NT3	NT4
OS length (μm)	0	0	0	0
	A71	A72	A73	A74
OS length (μm)	7.1	8.2	6.5	7.2
