# Supplementary material for: AAV-mediated base-editing therapy ameliorates the disease phenotypes in a mouse model of retinitis pigmentosa
Source: Nat Commun. 2023 Aug 15;14:4923. doi: 10.1038/s41467-023-40655-6 (PMC10427680; doi:10.1038/s41467-023-40655-6)
Supplement: Supplementary file 4 — Source Data file [file 41467_2023_40655_MOESM4_ESM.zip › Source Data/Figure5.xlsx]

## Sheet: Figure 5c
	Stimulus Intensity (log cd s m2)	WT1	WT2	WT3	WT4	WT5	WT6	WT7	WT8	WT9	WT10
Scotopic a-wave Amplitude (μV)	-2	19.2	13.2	41	51.1	31.7	16.9	19.9	56.3	20.9	24.6
	-1.5	36.5	36.6	19.9	17.5	19	26.6	43.4	48.5	58.9	50.7
	-1	90.4	80.3	65	98.4	45.6	77.5	91.6	79.1	77.2	75.6
	-0.5	180	107	127	170	136	181	198	158	206	151
	0	238	176	212	220	252	319	300	164	279	200
	0.5	262	184	265	250	301	341	348	188	350	254
	1	306	185	303	312	337	377	341	272	370	280
	Stimulus Intensity (log cd s m2)	BSS1	BSS2	BSS3	BSS4	BSS5	BSS6	BSS7	BSS8	BSS9	BSS10
Scotopic a-wave Amplitude (μV)	-2	2.64	0.97	12	14.8	0.82	7.53	6.48	4.46	7.66	25
	-1.5	17.5	15	12.8	11.8	0.351	7.15	15.4	8.48	5.84	45.6
	-1	15.8	14.5	5.54	9.13	4.16	5.16	8.69	8.45	8.89	38.8
	-0.5	2.01	0.936	12	24.5	8.4	8.36	12.5	1.74	12.8	26.3
	0	11.6	11.8	17.7	12.7	13	9.68	12.6	35.4	6.02	28.1
	0.5	8.61	10.4	30.7	21.8	9.55	11.7	27.3	31.9	5.17	20.9
	1	12.1	7.25	29.7	42.1	7.14	9.7	18.2	7.56	14.8	38.6
	Stimulus Intensity (log cd s m2)	NT1	NT2	NT3	NT4	NT5	NT6	NT7	NT8	NT9	NT10
Scotopic a-wave Amplitude (μV)	-2	4.05	5.85	7.47	1.78	12.1	0.911	16.9	17	9.35	11.5
	-1.5	16.5	20.7	12.3	3.88	3.21	4.21	8.99	15.9	9.18	10.1
	-1	11.1	1.59	14.6	12.3	18	17	12	2.05	21.6	23.7
	-0.5	7.91	4.7	5.91	0.175	10	6.42	9.92	12.4	6	0.457
	0	12.5	2.58	15	21.1	13.9	17.8	10.8	24.4	10.7	18.2
	0.5	1.2	7.39	8.41	17.6	2.05	3.28	1.76	31	11.7	20.4
	1	0.92	6.08	19.2	9.1	31	17.4	19.3	42	0.778	4.51
	Stimulus Intensity (log cd s m2)	A7-1	A7-2	A7-3	A7-4	A7-5	A7-6	A7-7	A7-8	A7-9	A7-10	A7-11	A7-12
Scotopic a-wave Amplitude (μV)	-2	9.38	2.32	13.3	0.284	2.16	26.4	10.4	13.2	10.3	8.45	23.7	40.4
	-1.5	2.35	14.1	3.91	4.05	10	28.8	4.77	11.4	2.03	14.5	7	11.9
	-1	2.32	17.4	2.37	41	7.1	8.31	15.5	23.1	35.2	25.2	0.41	24.3
	-0.5	11.7	53.6	54.8	24.6	11.2	21.5	9.68	14.5	22.3	16.8	4.54	19.3
	0	14.9	50.1	37.5	21.2	37.9	40.6	24.6	42.2	61.5	42.3	11.3	38.8
	0.5	35.2	81.8	35.7	26.8	67.5	76.7	40.1	39.6	64.7	69.6	67.5	111
	1	64.2	62.5	53.2	59.4	60.2	44.1	39.8	65.7	55.4	79.4	85.4	124

## Sheet: Figure 5d
	Stimulus Intensity (log cd s m2)	WT1	WT2	WT3	WT4	WT5	WT6	WT7	WT8	WT9	WT10
Scotopic b-wave Amplitude (μV)	-2	215	112	219	130	237	325	331	200	276	215
	-1.5	293	208	319	180	346	464	349	227	331	236
	-1	311	201	358	240	344	447	435	303	383	271
	-0.5	401	236	421	329	454	552	530	334	492	336
	0	431	278	465	404	535	654	642	443	624	432
	0.5	443	271	496	435	576	638	646	490	631	456
	1	443	287	497	494	593	690	621	410	660	460
	Stimulus Intensity (log cd s m2)	BSS1	BSS2	BSS3	BSS4	BSS5	BSS6	BSS7	BSS8	BSS9	BSS10
Scotopic b-wave Amplitude (μV)	-2	52.8	50.2	11.8	16.5	20.4	19.9	7.11	10	14.7	44.1
	-1.5	20.1	6.47	15.6	18.9	13.4	23.5	25.6	13.2	41.7	58.8
	-1	33.4	33.7	13.6	17.6	20.3	25.6	8.09	27.4	56.8	85.4
	-0.5	8.52	7.92	65.4	64.9	11.1	14.5	83.2	55.6	46.7	41.7
	0	38.6	49.5	65.9	59.2	16.9	15.9	76.9	66.3	35.8	65.2
	0.5	21.4	24.8	71.7	66.3	41.7	25.2	54.4	37.7	41.4	51.6
	1	33.7	39.8	54	64.7	43.9	45.4	62.4	42	58.9	49.3
	Stimulus Intensity (log cd s m2)	NT1	NT2	NT3	NT4	NT5	NT6	NT7	NT8	NT9	NT10
Scotopic b-wave Amplitude (μV)	-2	16.3	19	6.53	13.9	13.7	21	54.2	52.8	16.1	15
	-1.5	25.4	17.4	20.5	32.6	32.2	48.3	36.8	23.4	5.71	10.2
	-1	9.62	20	74.2	58.9	42.9	35.6	17.5	15.3	35.4	30.5
	-0.5	38	13.9	11.8	9.51	19.4	16.6	47.4	30.9	20.4	23.1
	0	79.4	49.6	27.5	27.9	43.7	38.1	76.1	86.8	19.3	22.4
	0.5	81.2	32.8	42.4	37.9	46.8	53	67.5	88.8	27.3	31.8
	1	101	92	33.7	17.9	71.3	67.2	38.4	78.2	40.4	30.8
	Stimulus Intensity (log cd s m2)	A7-1	A7-2	A7-3	A7-4	A7-5	A7-6	A7-7	A7-8	A7-9	A7-10	A7-11	A7-12
Scotopic b-wave Amplitude (μV)	-2	9.91	9.52	76.2	63.3	48.4	71.6	104	95.1	54.3	86	229	87.7
	-1.5	97.5	74.1	135	133	166	48.1	145	154	73.2	168	147	105
	-1	169	93.1	193	195	156	67.7	138	145	173	212	185	206
	-0.5	190	154	178	201	222	134	208	180	221	257	258	270
	0	232	210	265	198	268	159	210	198	224	240	222	291
	0.5	222	242	294	206	289	175	234	225	188	220	205	293
	1	224	220	292	226	292	177	288	213	182	207	242	331
