# Supplementary material for: AAV-mediated base-editing therapy ameliorates the disease phenotypes in a mouse model of retinitis pigmentosa
Source: Nat Commun. 2023 Aug 15;14:4923. doi: 10.1038/s41467-023-40655-6 (PMC10427680; doi:10.1038/s41467-023-40655-6)
Supplement: Supplementary file 4 — Source Data file [file 41467_2023_40655_MOESM4_ESM.zip › Source Data/FigureS1.xlsx]

## Sheet: Figure S1c
		WT1	WT2	WT3	WT4	WT5	WT6	WT7	WT8	WT9	WT10
Amplitude (μV)	a wave	18.5	12.04	15.5	24.1	21	35.3	23.2	24	13.7	18.4
	b wave	85	45.3	92.2	83.6	120	125	97.6	80.8	87.4	73.3
		BSS1	BSS2	BSS3	BSS4	BSS5	BSS6	BSS7	BSS8	BSS9	BSS10
Amplitude (μV)	a wave	14.8	13.1	13.3	18.2	4.92	15.6	5.13	7.36	10.1	13.7
	b wave	65	39.6	46.4	46.8	27.8	35.2	21.2	19.4	16.1	20.3
		NT1	NT2	NT3	NT4	NT5	NT6	NT7	NT8	NT9	NT10
Amplitude (μV)	a wave	2.12	11.8	28.7	21.6	12.2	10.6	2.32	1.13	2.78	9.71
	b wave	31.6	37	22.4	43.9	10.4	11.4	45.7	30.3	17.5	28.6
		A7-1	A7-2	A7-3	A7-4	A7-5	A7-6	A7-7	A7-8	A7-9	A7-10	A7-11	A7-12
Amplitude (μV)	a wave	13.5	4.78	13.5	30.9	15.5	10.7	38.5	25	10	18.7	34.7	26.7
	b wave	69.8	53.5	64	78.8	112	57.2	95.6	103	62.2	71.7	96.6	105
