# Supplementary material for: AAV-mediated base-editing therapy ameliorates the disease phenotypes in a mouse model of retinitis pigmentosa
Source: Nat Commun. 2023 Aug 15;14:4923. doi: 10.1038/s41467-023-40655-6 (PMC10427680; doi:10.1038/s41467-023-40655-6)
Supplement: Supplementary file 4 — Source Data file [file 41467_2023_40655_MOESM4_ESM.zip › Source Data/Figure2.xlsx]

## Sheet: Figure2b left
	Target Only
No.	1	2	3	4	5	6	7
BSS-Treated	0.32	0.29	0.29	0.28	0.3	0.29
NT-Treated	0.37	0.39	0.41	0.33	0.4	0.34
A7-Treated	17.49	12.03	10.3	14.04	14.11	11.14	12.32
	Target with Bystander
No.	1	2	3	4	5	6	7
BSS-Treated	0	0.01	0.01	0.03	0.01	0.02
NT-Treated	0.04	0.02	0	0.08	0.01	0.07
A7-Treated	3.44	1.53	3.14	3.55	4.62	2.28	2.78
	Bystander Only
No.	1	2	3	4	5	6	7
BSS-Treated	0.54	0.53	0.59	0.5	0.57	0.55
NT-Treated	0.57	0.61	0.66	0.58	0.77	0.68
A7-Treated	1.66	1.47	1.41	1.32	1.41	1.32	1.36
	Indels
No.	1	2	3	4	5	6	7
BSS-Treated	0.54	0.53	0.59	0.5	0.57	0.55
NT-Treated	0.57	0.61	0.66	0.58	0.77	0.68
A7-Treated	1.66	1.47	1.41	1.32	1.41	1.32	1.36
	Unedited
No.	1	2	3	4	5	6	7
BSS-Treated	98.88	98.87	98.76	98.96	98.81	98.86
NT-Treated	98.71	98.68	98.59	98.69	98.38	98.56
A7-Treated	76.75	84.45	84.73	80.46	79.19	84.73	83.43

## Sheet: Figure2b right
	Target Only
No.	1	2	3	4	5	6	7
BSS-Treated	0.36	0.31	0.39	0.36	0.33	0.35
NT-Treated	0.73	0.34	0.21	0.25	0.27	0.27
A7-Treated	49.11	33.63	31.74	33.61	37.27	26.51	26.65
	Target with Bystander
No.	1	2	3	4	5	6	7
BSS-Treated	0.05	0.1	0.13	0.06	0	0.07
NT-Treated	0.2	0.08	0.1	0.06	0.04	0.04
A7-Treated	11.65	5.4	12.05	10.72	14.07	7.08	6.29
	Bystander Only
No.	1	2	3	4	5	6	7
BSS-Treated	0.4	0.4	0.36	0.46	0.51	0.47
NT-Treated	0.28	0.37	0.44	0.35	0.44	0.38
A7-Treated	1.81	1.65	1.1	1.03	1.19	0.92	1.18
	Indels
No.	1	2	3	4	5	6	7
BSS-Treated	0.21	0.24	0.24	0.21	0.22	0.25
NT-Treated	0.17	0.18	0.22	0.22	0.19	0.19
A7-Treated	0.85	0.51	0.81	0.77	1	0.57	0.5
	Unedited
No.	1	2	3	4	5	6	7
BSS-Treated	98.97	98.95	98.88	98.91	98.94	98.86
NT-Treated	98.62	99.03	99.03	99.12	99.06	99.11
A7-Treated	36.58	58.81	54.3	53.87	46.46	64.92	65.39

## Sheet: Figure2c
	genome DNA	cDNA
1	17.49	49.11
2	12.03	33.63
3	10.3	31.74
4	14.04	33.61
5	14.11	37.27
6	11.14	26.51
7	12.32	26.65

## Sheet: Figure2d
	BSS-Treated
	1	2	3	4	5	6
OT1	0.464147	0.430896	0.397184	0.324641	0.378543	0.353895
OT2	1.09952	1.11942	1.4902	1.75649	1.21219	1.61737
OT3	0.620098	0.55205	0.454235	0.531233	0.77553	0.786167
OT4	0.776063	0.651383	1.21699	0.781566	0.798514	0.745752
OT5	1.39498	1.24564	1.20869	1.56247	1.18711	1.73965
OT6	0.509864	0.673115	0.606196	0.634483	0.587347	0.613984
OT7	1.27776	1.55464	1.47502	1.4143	1.41803	1.47205
OT8	1.2244	1.23724	1.7145	1.29285	1.33819	1.22375
	NT-Treated
	1	2	3	4	5	6
OT1	0.321998	0.324764	0.335275	0.287075	0.30476	0.332398
OT2	1.06357	1.03948	1.65644	1.62331	1.63401	1.12996
OT3	0.550211	0.658989	0.610771	0.629694	0.572618	0.541986
OT4	0.611596	0.633624	0.617569	1.06367	0.721884	0.6331
OT5	1.17044	1.25124	1.26009	1.30746	1.36522	1.44805
OT6	0.553618	0.585384	0.595257	0.568762	0.668655	0.632543
OT7	1.93417	1.87354	2.38662	1.99804	1.81453	1.93947
OT8	1.32575	1.15684	1.33035	1.271	1.43049	1.37649
	A7-Treated
	1	2	3	4	5	6	7
OT1	0.32863	0.320877	0.33472	0.296463	0.356599	0.308219	0.375843
OT2	1.10827	1.20623	1.76092	1.50211	1.46929	1.44601	1.36405
OT3	0.488119	0.546349	0.80589	0.653502	0.586411	0.669852	0.499968
OT4	0.545196	0.527288	0.909928	0.639687	0.659482	0.693803	0.554725
OT5	1.39396	1.43489	1.83666	1.61067	1.51274	1.38867	1.45662
OT6	0.617125	0.633012	0.505569	0.715453	0.712796	0.701248	0.681539
OT7	1.65548	1.87556	2.0963	1.96688	1.92883	1.93465	1.61999
OT8	1.46175	1.45943	1.17902	1.52901	1.61055	1.47226	1.41429
